# Supplementary material for: Spatial Sorting Drives Morphological Variation in the Invasive Bird, Acridotheris tristis
Source: PLoS One. 2012 May 31;7(5):e38145. doi: 10.1371/journal.pone.0038145 (PMC3364963; doi:10.1371/journal.pone.0038145)
Supplement: Table S2 — Mean and standard deviation of morphometric measurements per locality per sex. (XLSX) [file pone.0038145.s003.xlsx]

## Sheet: Hoja1
Localities	Sexe	Ni	Distance from Johannesburg	Distance from Durban	Measurements									PCA		Residuals for adjusted values
					Weight	Wing	Wing loading	Tail	Tarsus	Head	Bill Length	Bill Width	Bill Depth	Size (PC1)	Shape (PC2)	Wing	Tail	Tarsus	Head	Bill Length	Bill Width	Bill Depth
L1	Female	7	15	493	109.5 + 5.4	136.1 + 3.2	-0.022 + 0.023	79.7 + 2.1	35.9 + 1.4	33 + 0.8	18.3 + 0.8	7.3 + 0.6	7.8 + 0.6	2.846 + 0.891	0.97 + 1.501	-0.103 + 0.023	-0.007 + 0.028	-0.093 + 0.039	-0.024 + 0.024	-0.002 + 0.046	0.015 + 0.079	-0.003 + 0.073
L2	Female	15	52	529	111.1 + 8.9	139.8 + 3.5	-0.002 + 0.013	84.2 + 3.5	36.8 + 1.4	33.9 + 0.7	18.7 + 1	7.5 + 0.6	8.2 + 0.5	1.188 + 1.446	0.715 + 1.067	-0.077 + 0.025	0.048 + 0.043	-0.069 + 0.038	0.003 + 0.022	0.02 + 0.054	0.005 + 0.082	0.038 + 0.059
L3	Female	1	63	473	113.2 + nd	140 + nd	-0.003 + nd	86 + nd	37.5 + nd	35.9 + nd	19.5 + nd	7.7 + nd	7.7 + nd	0.21 + nd	-0.574 + nd	-0.075 + nd	0.071 + nd	-0.05 + nd	0.061 + nd	0.065 + nd	0.011 + nd	-0.017 + nd
L4	Female	2	70	525	121 + 5	142.5 + 3.5	0.001 + 0.015	90 + 0	39 + 0	34.9 + 1.2	19.2 + 0.3	7.3 + 0.1	7.6 + 0	0.104 + 0.17	-1.076 + 0.671	-0.058 + 0.025	0.118 + 0	-0.013 + 0.001	0.032 + 0.034	0.049 + 0.018	-0.045 + 0.017	-0.025 + 0.006
L5	Female	2	70	462	118.8 + 0.1	136.6 + 0.9	-0.033 + 0.006	96.5 + 4.9	35.4 + 2.2	34.3 + 0.4	19 + 1.4	8.1 + 0.6	7.9 + 0.2	0.768 + 0.457	0.887 + 0.311	-0.1 + 0.006	0.188 + 0.053	-0.109 + 0.062	0.014 + 0.011	0.036 + 0.073	0.078 + 0.076	0.006 + 0.027
L6	Female	9	77	526	112.8 + 6	135 + 3	-0.034 + 0.021	82.1 + 8.8	36.6 + 1	34.3 + 0.8	18.2 + 0.9	7.3 + 0.4	7.9 + 0.4	2.202 + 1.055	0.211 + 0.898	-0.112 + 0.022	0.017 + 0.118	-0.073 + 0.027	0.015 + 0.025	-0.007 + 0.051	0 + 0.056	0.002 + 0.049
L7	Female	4	107	394	114 + 4.8	138.8 + 2.5	-0.012 + 0.016	94.6 + 3.2	36.6 + 0.4	34.1 + 0.6	19.2 + 1.2	7.8 + 0.3	8 + 0.1	0.434 + 0.721	0.58 + 0.412	-0.084 + 0.018	0.169 + 0.035	-0.075 + 0.012	0.011 + 0.017	0.05 + 0.062	0.031 + 0.041	0.017 + 0.017
L8	Female	2	108	521	116.1 + 22.1	140 + 7.1	-0.007 + 0.012	80 + 0	36.9 + 1.4	33.4 + 0.9	19.3 + 0.7	6.7 + 0.3	7.6 + 0.1	2.364 + 1.835	-0.16 + 0.45	-0.076 + 0.05	-0.003 + 0	-0.067 + 0.037	-0.012 + 0.028	0.055 + 0.037	-0.088 + 0.015	-0.032 + 0.009
L9	Female	3	120	414	122.5 + 14.1	138.8 + 1.6	-0.023 + 0.027	89.3 + 6	36.8 + 0.6	34.1 + 1.1	19.5 + 0.2	7.5 + 0.3	8.1 + 0.2	0.695 + 0.415	0.681 + 0.869	-0.084 + 0.011	0.108 + 0.07	-0.068 + 0.017	0.008 + 0.032	0.063 + 0.013	-0.004 + 0.039	0.035 + 0.027
L10	Female	1	123	413	114.6 + nd	140 + nd	-0.006 + nd	85 + nd	37.4 + nd	35.4 + nd	17.4 + nd	6.4 + nd	7.1 + nd	2.547 + nd	-2.771 + nd	-0.075 + nd	0.059 + nd	-0.054 + nd	0.046 + nd	-0.051 + nd	-0.137 + nd	-0.104 + nd
L11	Female	2	123	570	128 + 12.7	138.5 + 4.9	-0.033 + 0.048	90 + 7.1	36.5 + 0.4	33.8 + 0.4	19.8 + 0.4	7.2 + 0.2	7.6 + 0.3	1.44 + 1.351	0.069 + 0.33	-0.086 + 0.035	0.116 + 0.081	-0.078 + 0.012	-0.001 + 0.012	0.079 + 0.021	-0.035 + 0.001	-0.032 + 0.038
L12	Female	4	128	378	113.5 + 0.6	140.8 + 2.5	0.001 + 0.016	81 + 1.2	36.5 + 0.4	34.7 + 0.3	18.2 + 0.3	7.4 + 0.3	7.8 + 0.4	1.611 + 0.25	-0.169 + 0.739	-0.07 + 0.018	0.009 + 0.015	-0.078 + 0.011	0.027 + 0.008	-0.006 + 0.014	0 + 0.045	0 + 0.047
L13	Female	2	134	634	116 + 10.9	138.1 + 8.7	-0.02 + 0.039	90 + 7.1	38.6 + 1.4	34.3 + 0.2	18.1 + 0.7	7.5 + 0.2	7.6 + 0	1.117 + 1.999	-0.769 + 0.655	-0.09 + 0.062	0.116 + 0.081	-0.022 + 0.036	0.016 + 0.007	-0.012 + 0.039	0.002 + 0.014	-0.038 + 0.003
L14	Female	2	148	614	117.9 + 2.3	137.1 + 3	-0.028 + 0.022	86.8 + 1.1	37.6 + 0.8	35.5 + 0.9	19 + 0.1	8.2 + 0.2	8.6 + 0.2	-0.366 + 0.533	1.086 + 1.181	-0.096 + 0.022	0.08 + 0.013	-0.047 + 0.02	0.049 + 0.025	0.037 + 0.005	0.072 + 0.04	0.089 + 0.028
L15	Female	2	149	632	113.3 + 4.2	137.5 + 3.5	-0.019 + 0.016	86.5 + 2.1	36.2 + 0.5	34.5 + 0.7	18.1 + 0.5	7.4 + 0.5	7.9 + 0.1	1.734 + 0.966	0.011 + 0.751	-0.093 + 0.025	0.077 + 0.025	-0.085 + 0.015	0.02 + 0.02	-0.012 + 0.027	-0.002 + 0.051	0.008 + 0.019
L16	Female	0	159
L17	Female	1	160	374	138.6 + nd	138.5 + nd	-0.047 + nd	95 + nd	37.8 + nd	33.4 + nd	19.3 + nd	7.7 + nd	8.1 + nd	0.289 + nd	0.824 + nd	-0.086 + nd	0.173 + nd	-0.044 + nd	-0.011 + nd	0.055 + nd	0.023 + nd	0.03 + nd
L18	Female	4	169	410	114.8 + 7.1	142.1 + 4.1	0.007 + 0.017	86.9 + 3.5	36.8 + 0.7	34.8 + 1	18.5 + 1.4	7.5 + 0.6	8 + 0.4	0.729 + 1.832	-0.211 + 0.732	-0.061 + 0.028	0.081 + 0.041	-0.068 + 0.019	0.03 + 0.029	0.012 + 0.079	-0.008 + 0.059	0.015 + 0.046
L19	Female	4	170	628	110 + 13.3	135.6 + 3.3	-0.026 + 0.024	83.9 + 4	37 + 1.2	35.3 + 0.4	18.1 + 0.6	7.9 + 0.5	7.7 + 0.7	1.38 + 1.371	-0.077 + 1.18	-0.107 + 0.024	0.044 + 0.049	-0.063 + 0.032	0.044 + 0.013	-0.013 + 0.036	0.069 + 0.051	-0.022 + 0.1
L20	Female	2	178	544	106.6 + 0.1	137.9 + 3	-0.007 + 0.019	86 + 1.4	37.6 + 1.9	34.2 + 0.5	19.3 + 1.3	7.8 + 0.6	8.4 + 0.1	0.385 + 1.778	1.181 + 0.104	-0.091 + 0.022	0.071 + 0.017	-0.048 + 0.049	0.011 + 0.014	0.053 + 0.067	0.031 + 0.052	0.067 + 0.01
L21	Female	1	185	569	107.4 + nd	139 + nd	-0.001 + nd	80 + nd	35.5 + nd	34.5 + nd	17.8 + nd	7.7 + nd	8.1 + nd	1.87 + nd	0.686 + nd	-0.083 + nd	-0.003 + nd	-0.103 + nd	0.02 + nd	-0.027 + nd	0.053 + nd	0.029 + nd
L22	Female	2	186	374	120.4 + 5	138.1 + 2.7	-0.026 + 0.024	86 + 1.4	35.9 + 1.2	34.8 + 1.2	17.4 + 0.2	7.6 + 0.1	8 + 0.4	1.578 + 0.142	0.107 + 1.239	-0.089 + 0.019	0.071 + 0.017	-0.092 + 0.032	0.03 + 0.035	-0.048 + 0.011	0.036 + 0.014	0.024 + 0.045
L23	Female	4	189	631	112.6 + 2.3	139 + 5.2	-0.009 + 0.034	84.8 + 7.6	37.1 + 1.7	33.9 + 1.1	18.4 + 0.9	6.8 + 0.2	7.5 + 0.2	2.318 + 0.921	-0.84 + 0.631	-0.083 + 0.037	0.053 + 0.091	-0.062 + 0.045	0.002 + 0.032	0.003 + 0.051	-0.082 + 0.025	-0.044 + 0.032
L24	Female	1	190	685	104.2 + nd	136 + nd	-0.015 + nd	91 + nd	37.9 + nd	34.1 + nd	20.2 + nd	8 + nd	7.7 + nd	0.364 + nd	0.776 + nd	-0.104 + nd	0.129 + nd	-0.041 + nd	0.009 + nd	0.1 + nd	0.056 + nd	-0.015 + nd
L25	Female	1	199	636	122.4 + nd	142 + nd	-0.004 + nd	90 + nd	36.8 + nd	34.8 + nd	19.1 + nd	8.1 + nd	8.5 + nd	-0.46 + nd	1.064 + nd	-0.061 + nd	0.118 + nd	-0.07 + nd	0.03 + nd	0.044 + nd	0.057 + nd	0.08 + nd
L26	Female	4	206	574	117.8 + 3.2	139.5 + 2.5	-0.013 + 0.017	84.3 + 3	37.5 + 0.8	34.9 + 1	19.8 + 0.1	7.4 + 0.4	7.8 + 0.3	0.67 + 0.357	-0.084 + 0.798	-0.079 + 0.018	0.049 + 0.037	-0.05 + 0.021	0.034 + 0.028	0.078 + 0.007	-0.013 + 0.053	-0.007 + 0.044
L27	Female	8	210	683	112.4 + 9.7	139.3 + 1.5	-0.007 + 0.011	88.9 + 5.1	36.8 + 2	34.8 + 2	18.4 + 1.9	7.4 + 0.5	7.9 + 0.2	1.1 + 1.451	-0.359 + 1.582	-0.081 + 0.011	0.103 + 0.058	-0.071 + 0.056	0.028 + 0.055	0.003 + 0.111	-0.015 + 0.053	0.001 + 0.03
L28	Female	7	227	320	116.8 + 12.2	141.5 + 3.9	0.001 + 0.018	88.6 + 3.5	37.1 + 0.6	35.2 + 0.5	18.1 + 0.9	7.3 + 0.5	8 + 0.5	0.665 + 1.21	-0.696 + 1.129	-0.065 + 0.027	0.101 + 0.039	-0.06 + 0.017	0.042 + 0.014	-0.01 + 0.052	-0.032 + 0.056	0.02 + 0.068
L29	Female	2	227	632	108.3 + 10.5	137.5 + 3.5	-0.011 + 0.039	86.5 + 4.9	36.7 + 1.5	33.2 + 1.1	19.1 + 0.6	7.3 + 0	7.7 + 0.5	1.943 + 0.54	0.499 + 1.285	-0.093 + 0.025	0.076 + 0.059	-0.073 + 0.04	-0.018 + 0.033	0.044 + 0.034	-0.007 + 0.002	-0.021 + 0.068
L30	Female	1	231	346	113.8 + nd	140 + nd	-0.004 + nd	80 + nd	38 + nd	34.2 + nd	20.3 + nd	7.6 + nd	7.8 + nd	0.678 + nd	0.66 + nd	-0.075 + nd	-0.003 + nd	-0.037 + nd	0.012 + nd	0.105 + nd	0.014 + nd	0 + nd
L31	Female	1	257	256	109.5 + nd	135.5 + nd	-0.026 + nd	90 + nd	36 + nd	35.1 + nd	17.7 + nd	7.5 + nd	7.7 + nd	1.758 + nd	-0.525 + nd	-0.108 + nd	0.118 + nd	-0.09 + nd	0.039 + nd	-0.033 + nd	0.019 + nd	-0.022 + nd
L32	Female	5	261	248	106.5 + 11.3	137.1 + 4.1	-0.011 + 0.021	87.2 + 8.2	35.1 + 0.8	33.7 + 1.5	18.5 + 0.9	7.5 + 0.6	7.9 + 0.2	2.071 + 2.004	0.736 + 1.141	-0.096 + 0.029	0.082 + 0.096	-0.116 + 0.021	-0.002 + 0.044	0.012 + 0.051	0.023 + 0.074	0.002 + 0.023
L33	Female	2	269	306	104.9 + 4.3	143 + 4.2	0.028 + 0.019	98.5 + 4.9	36.6 + 1	35 + 0.7	18.2 + 0.2	6.9 + 0.7	7.6 + 0.4	0.775 + 2.002	-1.72 + 0.316	-0.055 + 0.029	0.209 + 0.052	-0.075 + 0.026	0.036 + 0.019	-0.004 + 0.008	-0.094 + 0.068	-0.034 + 0.052
L34	Female	2	273	232	107.6 + 20.5	135.4 + 6.9	-0.023 + 0.012	89.3 + 4.6	36.3 + 2.7	33.7 + 2.1	18.7 + 0.4	7.7 + 0.4	7.7 + 0.1	1.762 + 2.534	0.628 + 1.556	-0.109 + 0.05	0.108 + 0.053	-0.085 + 0.073	-0.003 + 0.063	0.021 + 0.023	0.05 + 0.005	-0.02 + 0.013
L35	Female	2	275	233	109.2 + 5.2	136.8 + 3.5	-0.018 + 0.015	91 + 2.1	36.8 + 1.5	34.9 + 1.8	19.7 + 0	7.7 + 0.1	8.4 + 0	0.067 + 0.579	0.97 + 0.974	-0.099 + 0.026	0.129 + 0.024	-0.07 + 0.041	0.031 + 0.052	0.074 + 0.002	0.01 + 0.032	0.075 + 0.001
L36	Female	2	282	759	109.6 + 6.5	137 + 4.2	-0.017 + 0.017	90.5 + 0.7	37.7 + 1.1	34.7 + 0.2	18.7 + 0.7	7.5 + 0.4	7.9 + 0.3	0.806 + 1.454	-0.159 + 0.427	-0.097 + 0.031	0.123 + 0.008	-0.045 + 0.029	0.026 + 0.006	0.025 + 0.036	-0.006 + 0.032	0.008 + 0.037
L37	Female	2	289	317	109 + 8.1	142.5 + 0.7	0.018 + 0.008	91 + 1.4	35.3 + 1.2	35 + 0.9	17.1 + 0.7	6.3 + 0.3	6.8 + 0.3	3.044 + 0.111	-3.061 + 1.48	-0.058 + 0.005	0.129 + 0.016	-0.109 + 0.034	0.036 + 0.025	-0.07 + 0.041	-0.146 + 0.051	-0.145 + 0.042
L38	Female	2	296	324	123.2 + 8.6	142 + 0	-0.005 + 0.012	91.5 + 2.1	37.8 + 0.2	35.4 + 0.2	19 + 0.2	7.6 + 0.2	8.2 + 0.5	-0.437 + 0.781	-0.224 + 0.529	-0.061 + 0	0.134 + 0.024	-0.042 + 0.006	0.046 + 0.006	0.04 + 0.008	-0.007 + 0.01	0.044 + 0.065
L39	Female	3	298	506	106.7 + 19	139 + 1.7	0.002 + 0.037	84 + 1.7	35.8 + 0.6	34.1 + 0.4	17.7 + 0.2	7.1 + 0.1	7.6 + 0.2	2.535 + 0.02	-0.457 + 0.141	-0.083 + 0.012	0.047 + 0.021	-0.095 + 0.015	0.009 + 0.012	-0.034 + 0.011	-0.021 + 0.019	-0.034 + 0.02
L40	Female	3	304	352	108.7 + 5.4	138.3 + 3.5	-0.007 + 0.014	90.7 + 4	37.4 + 1.1	34 + 1.1	19.3 + 0.4	7.4 + 0.3	8.1 + 0.1	0.589 + 0.762	0.501 + 0.656	-0.087 + 0.025	0.124 + 0.045	-0.052 + 0.03	0.007 + 0.033	0.057 + 0.019	-0.019 + 0.035	0.039 + 0.014
L41	Female	6	305	487	117.7 + 7	139.3 + 2.7	-0.014 + 0.02	90.3 + 4.8	37.6 + 0.7	34.9 + 1.4	18.5 + 0.6	7.4 + 0.7	7.9 + 0.8	0.636 + 1.031	-0.454 + 1.03	-0.08 + 0.019	0.119 + 0.055	-0.047 + 0.019	0.031 + 0.04	0.013 + 0.032	-0.024 + 0.109	0.007 + 0.109
L42	Female	1	314	547	118.3 + nd	139.8 + nd	-0.012 + nd	87 + nd	34.4 + nd	35.2 + nd	17.3 + nd	8.2 + nd	8 + nd	1.345 + nd	0.543 + nd	-0.077 + nd	0.083 + nd	-0.134 + nd	0.04 + nd	-0.057 + nd	0.107 + nd	0.022 + nd
L43	Female	2	318	428	117.4 + 10	143 + 1.4	0.009 + 0.006	89 + 5.7	37.6 + 0.5	35.2 + 0.2	19.3 + 0.2	7.4 + 0.1	7.9 + 0.4	-0.002 + 0.155	-0.482 + 0.638	-0.055 + 0.01	0.105 + 0.065	-0.049 + 0.012	0.041 + 0.005	0.056 + 0.011	-0.025 + 0.008	0.01 + 0.048
L44	Female	3	319	707	115.9 + 10.2	141.3 + 2.3	0.001 + 0.014	92.7 + 3.1	36.3 + 2.5	34.3 + 0.2	18.9 + 0.2	7.1 + 0.4	7.8 + 0.6	1.025 + 1.479	-0.455 + 0.619	-0.066 + 0.016	0.147 + 0.034	-0.084 + 0.069	0.016 + 0.005	0.033 + 0.012	-0.052 + 0.045	-0.008 + 0.074
L45	Female	3	323	233	112.6 + 7	145.7 + 1.2	0.032 + 0.017	87 + 7.5	36.2 + 2.2	35.1 + 1.3	17.9 + 0.3	7.1 + 0.4	8 + 0.4	0.904 + 1.045	-0.877 + 0.725	-0.036 + 0.008	0.08 + 0.088	-0.086 + 0.061	0.037 + 0.037	-0.024 + 0.018	-0.061 + 0.046	0.023 + 0.05
L46	Female	2	334	535	112.7 + 5.7	140 + 0	-0.003 + 0.008	90.5 + 6.4	36.6 + 1.4	34.8 + 1.4	18.3 + 1	8.3 + 0.1	8.4 + 0.6	-0.051 + 2.131	1.032 + 0.059	-0.075 + 0	0.122 + 0.072	-0.075 + 0.038	0.029 + 0.041	0.003 + 0.053	0.095 + 0.026	0.063 + 0.071
L47	Female	1	337	353	112.8 + nd	142 + nd	0.009 + nd	85 + nd	36.7 + nd	35.1 + nd	19.4 + nd	7.4 + nd	7.8 + nd	0.729 + nd	-0.329 + nd	-0.061 + nd	0.059 + nd	-0.072 + nd	0.038 + nd	0.062 + nd	-0.016 + nd	-0.011 + nd
L48	Female	5	340	694	120.7 + 7.5	141 + 3	-0.008 + 0.009	83.6 + 4.7	37.6 + 2.2	34.3 + 0.9	19.2 + 1.5	7.4 + 0.4	7.9 + 0.3	0.895 + 1.711	0.086 + 0.88	-0.069 + 0.021	0.041 + 0.057	-0.049 + 0.059	0.015 + 0.027	0.05 + 0.076	-0.018 + 0.058	0.007 + 0.042
L49	Female	5	369	475	108.5 + 6.3	139.2 + 2.8	-0.001 + 0.024	86.6 + 3.1	36.3 + 0.5	34.4 + 0.5	18.6 + 0.4	6.7 + 0.4	7.7 + 0.4	2.066 + 0.691	-0.917 + 0.905	-0.081 + 0.02	0.078 + 0.037	-0.082 + 0.013	0.02 + 0.015	0.016 + 0.021	-0.108 + 0.051	-0.024 + 0.06
L50	Female	2	369	662	117 + 1.4	140 + 0	-0.009 + 0.002	85 + 7.1	38.5 + 0.5	33.5 + 1.3	19.4 + 0.5	7.6 + 0.4	8.4 + 0.2	0.312 + 0.145	1.163 + 0.798	-0.075 + 0	0.057 + 0.085	-0.025 + 0.012	-0.009 + 0.038	0.06 + 0.025	0.006 + 0.062	0.068 + 0.025
L51	Female	1	371	775	128 + nd	138 + nd	-0.037 + nd	80 + nd	38.6 + nd	35.5 + nd	18.8 + nd	8.2 + nd	8 + nd	0.236 + nd	0.36 + nd	-0.09 + nd	-0.003 + nd	-0.022 + nd	0.049 + nd	0.028 + nd	0.082 + nd	0.022 + nd
L52	Female	2	402	707	105.5 + 7.8	136.5 + 4.9	-0.014 + 0.044	86 + 1.4	37.3 + 1	33.5 + 0.9	19.6 + 0.1	7.7 + 0.6	7.8 + 1.1	1.229 + 2.413	1.009 + 0.914	-0.101 + 0.036	0.071 + 0.017	-0.057 + 0.026	-0.008 + 0.028	0.072 + 0.007	0.04 + 0.043	-0.008 + 0.139
L53	Female	3	404	98	116.1 + 5.3	135.8 + 0.9	-0.034 + 0.009	89.7 + 3.5	36.4 + 1.3	34.9 + 0.4	18.2 + 0.5	8.1 + 0.1	8 + 0	0.854 + 0.477	0.651 + 0.296	-0.106 + 0.006	0.113 + 0.04	-0.08 + 0.037	0.033 + 0.011	-0.005 + 0.028	0.088 + 0.025	0.025 + 0.006
L54	Female	1	405	819	117.4 + nd	138 + nd	-0.022 + nd	82 + nd	38.1 + nd	34.9 + nd	20.3 + nd	8 + nd	8.4 + nd	-0.286 + nd	1.42 + nd	-0.09 + nd	0.022 + nd	-0.035 + nd	0.032 + nd	0.105 + nd	0.051 + nd	0.073 + nd
L55	Female	3	443	68	111.1 + 5.5	143.3 + 2.9	0.02 + 0.01	86.7 + 4.7	37 + 0.3	34.4 + 0.2	18.2 + 1.2	7.5 + 0.3	8.2 + 0.3	0.58 + 0.497	0.179 + 0.531	-0.052 + 0.02	0.078 + 0.055	-0.063 + 0.009	0.018 + 0.007	-0.006 + 0.066	0.002 + 0.036	0.047 + 0.031
L56	Female	2	473	63	101.1 + 12.3	132.3 + 6.4	-0.034 + 0.021	83.5 + 4.2	36.6 + 1.3	34.1 + 2.5	19.1 + 0.1	7.5 + 0.1	7.6 + 0.7	2.226 + 2.69	0.525 + 0.939	-0.132 + 0.048	0.04 + 0.052	-0.074 + 0.034	0.008 + 0.073	0.043 + 0.005	0.027 + 0.035	-0.029 + 0.087
L57	Female	4	480	98	115.2 + 4.4	141.1 + 1.3	0 + 0.013	88.3 + 2.4	37.9 + 1.5	34.7 + 0.4	19.1 + 0.8	7.7 + 0.1	8.3 + 0.3	-0.162 + 0.692	0.537 + 0.375	-0.068 + 0.009	0.097 + 0.028	-0.041 + 0.038	0.026 + 0.013	0.046 + 0.045	0.016 + 0.013	0.06 + 0.032
L58	Female	2	497	15	110.8 + 7.3	140.3 + 5.3	0.002 + 0.044	92.5 + 2.8	37.9 + 2.1	34.9 + 2	17.9 + 1.1	7.8 + 0.4	7.9 + 0.4	0.282 + 1.534	-0.405 + 0.109	-0.074 + 0.037	0.145 + 0.031	-0.04 + 0.055	0.031 + 0.059	-0.021 + 0.059	0.034 + 0.027	0.007 + 0.048
Localities	Sexe	Ni	Distance from Johannesburg	Distance from Durban	Measurements									PCA		Residuals for adjusted values
					Weight	Wing	Wing loading	Tail	Tarsus	Head	Bill Length	Bill Width	Bill Depth	Size (PC1)	Shape (PC2)	Wing	Tail	Tarsus	Head	Bill Length	Bill Width	Bill Depth
L1	Male	18	15	495	116.1 + 10.5	144.5 + 3.7	0.02 + 0.025	88.6 + 4.6	37.7 + 1.3	34.1 + 0.6	18.8 + 0.7	7.5 + 0.6	8.1 + 0.5	0.249 + 1.352	0.045 + 1.149	-0.045 + 0.025	0.1 + 0.052	-0.047 + 0.033	0.009 + 0.019	0.025 + 0.038	-0.011 + 0.071	0.026 + 0.064
L2	Male	20	52	530	120.4 + 9.9	145.5 + 4.9	0.013 + 0.033	88 + 5	37.5 + 1.6	35 + 0.8	19.2 + 1	7.6 + 0.5	8.4 + 0.3	-0.48 + 1.415	0.238 + 0.998	-0.045 + 0.043	0.092 + 0.057	-0.051 + 0.044	0.036 + 0.023	0.048 + 0.051	-0.011 + 0.08	0.068 + 0.037
L3	Male	2	63	473	121.3 + 4.6	144 + 1.4	0.009 + 0.002	94.5 + 2.1	39 + 1.4	35.2 + 1	19 + 0.6	8.7 + 0	8.4 + 0.1	-1.977 + 1.062	0.73 + 0.833	-0.048 + 0.01	0.167 + 0.023	-0.011 + 0.035	0.042 + 0.029	0.039 + 0.03	0.105 + 0.015	0.074 + 0.017
L4	Male	2	70	524	120.9 + 16	140.5 + 7.8	-0.011 + 0.026	93.5 + 2.1	38.2 + 1.1	35.3 + 0.2	18.9 + 0.7	7.5 + 0.3	7.9 + 0.2	-0.125 + 1.743	-0.721 + 0.086	-0.073 + 0.055	0.157 + 0.023	-0.032 + 0.028	0.043 + 0.006	0.033 + 0.036	-0.023 + 0.005	0.012 + 0.022
L5	Male	2	71	461	115.6 + 2.9	145.6 + 1.2	0.027 + 0.003	98.5 + 4.2	36.9 + 2.4	35.2 + 0.7	19.4 + 0.3	7.8 + 0.3	8.3 + 0.2	-1.224 + 0.637	-0.001 + 0.744	-0.037 + 0.008	0.21 + 0.044	-0.067 + 0.063	0.042 + 0.021	0.058 + 0.017	0.011 + 0.026	0.052 + 0.025
L6	Male	4	77	526	111.2 + 23.5	138.5 + 3	-0.007 + 0.03	87.5 + 5	38.3 + 0.6	35.5 + 0.6	19.5 + 0.8	7.3 + 0.5	7.9 + 0.4	0.303 + 1.378	-0.61 + 1.134	-0.086 + 0.021	0.087 + 0.06	-0.03 + 0.015	0.048 + 0.018	0.064 + 0.041	-0.047 + 0.057	0.008 + 0.054
L7	Male	1	107	394	120.2 + nd	144.5 + nd	0.014 + nd	95 + nd	39.1 + nd	34.8 + nd	21.6 + nd	7.6 + nd	7.7 + nd	-1.451 + nd	-0.299 + nd	-0.044 + nd	0.173 + nd	-0.01 + nd	0.031 + nd	0.171 + nd	-0.032 + nd	-0.016 + nd
L8	Male	1	108	521	138.7 + nd	145 + nd	-0.007 + nd	85 + nd	38.7 + nd	36 + nd	19.4 + nd	8.6 + nd	8.3 + nd	-1.686 + nd	0.592 + nd	-0.041 + nd	0.059 + nd	-0.021 + nd	0.064 + nd	0.062 + nd	0.106 + nd	0.06 + nd
L9	Male	3	120	413	119.6 + 12.3	142.9 + 2.8	0.006 + 0.002	96.7 + 6.8	37.9 + 2.8	35.3 + 1.6	19.5 + 1	7.8 + 0.5	8.2 + 0.4	-1.08 + 2.824	-0.143 + 0.425	-0.055 + 0.019	0.189 + 0.072	-0.041 + 0.075	0.044 + 0.046	0.063 + 0.05	0.009 + 0.025	0.038 + 0.052
L10	Male	3	123	413	129.4 + 11	146.2 + 3.5	0.012 + 0.011	95 + 6.2	38 + 0.5	35.3 + 0.7	19.8 + 1.3	7.6 + 0.2	8.2 + 0.4	-1.303 + 0.844	-0.37 + 0.664	-0.033 + 0.024	0.172 + 0.068	-0.037 + 0.013	0.045 + 0.02	0.08 + 0.066	-0.029 + 0.008	0.044 + 0.048
L11	Male	1	127	378	141.2 + nd	150 + nd	0.02 + nd	86 + nd	38 + nd	35.5 + nd	19.5 + nd	8.2 + nd	8.3 + nd	-1.583 + nd	0.262 + nd	-0.007 + nd	0.071 + nd	-0.036 + nd	0.049 + nd	0.067 + nd	0.054 + nd	0.055 + nd
L12	Male	1	134	634	128.4 + nd	139.5 + nd	-0.028 + nd	88.5 + nd	37.7 + nd	36.3 + nd	18.4 + nd	8.2 + nd	8.3 + nd	-0.579 + nd	0.108 + nd	-0.079 + nd	0.1 + nd	-0.046 + nd	0.071 + nd	0.004 + nd	0.076 + nd	0.057 + nd
L13	Male	4	135	579	142.4 + 10.9	144.5 + 3.3	-0.014 + 0.024	93.8 + 4.8	39.3 + 0.5	35.5 + 0.7	19.7 + 1	7.4 + 0.4	8.1 + 0.3	-1.211 + 0.926	-0.953 + 0.14	-0.044 + 0.023	0.158 + 0.052	-0.003 + 0.013	0.051 + 0.02	0.073 + 0.052	-0.055 + 0.041	0.027 + 0.04
L14	Male	2	148	614	125.7 + 14.2	145.3 + 6	0.011 + 0.017	88 + 0.7	39 + 0.5	35.7 + 0.2	20.1 + 0.5	8.1 + 0.1	8.6 + 0.5	-1.94 + 0.565	0.528 + 0.872	-0.04 + 0.041	0.095 + 0.008	-0.012 + 0.012	0.056 + 0.006	0.094 + 0.023	0.032 + 0.005	0.089 + 0.056
L15	Male	2	148	632	131.3 + 11.9	145 + 0	0.003 + 0.015	96 + 8.5	38.2 + 0.6	35 + 0.8	19.8 + 0.4	8 + 0.8	8.6 + 0.1	-1.76 + 1.175	0.597 + 1.103	-0.041 + 0	0.182 + 0.091	-0.031 + 0.016	0.034 + 0.024	0.079 + 0.023	0.017 + 0.088	0.089 + 0.016
L16	Male	2	159	397	123.8 + 4.4	145 + 0	0.012 + 0.006	86.5 + 6.4	38 + 0.4	35.8 + 0.4	18.6 + 0.5	7.3 + 0.2	8 + 0.1	-0.143 + 0.254	-1.057 + 0.415	-0.041 + 0	0.076 + 0.075	-0.036 + 0.011	0.058 + 0.01	0.02 + 0.025	-0.049 + 0.026	0.025 + 0.017
L17	Male	1	161	374	128.7 + nd	142.8 + nd	-0.055 + nd	90 + nd	38.4 + nd	34.6 + nd	20.7 + nd	7.7 + nd	8.3 + nd	1.465 + nd	1.96 + nd	-0.11 + nd	-0.298 + nd	-0.026 + nd	0.023 + nd	0.124 + nd	0.037 + nd	0.063 + nd
L18	Male	4	169	410	128.7 + 10.6	145.3 + 1.6	0.008 + 0.02	95.5 + 7	38.2 + 1.5	34.5 + 1.3	20.5 + 0.6	7.8 + 0.6	8.4 + 0.1	-1.586 + 1.359	0.72 + 0.762	-0.039 + 0.011	0.176 + 0.076	-0.033 + 0.038	0.019 + 0.039	0.115 + 0.031	0.001 + 0.07	0.07 + 0.014
L19	Male	7	170	628	127 + 11.4	144.3 + 2.9	0.004 + 0.014	90.4 + 4.6	38.9 + 1.9	35.4 + 1.7	19.3 + 0.5	8 + 0.5	8.1 + 0.5	-1.177 + 1.938	-0.14 + 0.512	-0.046 + 0.02	0.121 + 0.05	-0.014 + 0.047	0.046 + 0.047	0.052 + 0.024	0.035 + 0.039	0.033 + 0.063
L20	Male	3	177	544	125.1 + 14	146.1 + 3.8	0.017 + 0.016	91.3 + 4.2	39.4 + 1.7	35.5 + 0.2	20.3 + 2	8.7 + 0.4	8.6 + 0.1	-2.735 + 1.776	1.041 + 0.669	-0.034 + 0.025	0.132 + 0.048	-0.001 + 0.043	0.05 + 0.006	0.101 + 0.098	0.09 + 0.022	0.093 + 0.013
L21	Male	3	185	569	123.7 + 10.3	143.9 + 3.1	0.006 + 0.017	94.2 + 2.9	38.8 + 0.7	34.7 + 0.4	19 + 0.3	8.2 + 0.4	8.6 + 0.1	-1.605 + 0.489	0.834 + 0.708	-0.048 + 0.021	0.164 + 0.032	-0.016 + 0.018	0.028 + 0.012	0.04 + 0.019	0.053 + 0.041	0.099 + 0.017
L22	Male	3	190	372	125.4 + 10.8	142.2 + 2	-0.007 + 0.013	94.2 + 3.3	36.7 + 2.3	34.5 + 0.4	18.8 + 0.3	8 + 0.1	8.3 + 0.4	-0.328 + 1.028	0.737 + 0.847	-0.06 + 0.014	0.164 + 0.036	-0.073 + 0.063	0.022 + 0.012	0.027 + 0.018	0.049 + 0.017	0.061 + 0.044
L23	Male	4	190	631	120.9 + 7.6	143.3 + 5.4	0.005 + 0.025	91.5 + 4.1	38.5 + 1.1	35.2 + 0.4	18.7 + 0.5	7.4 + 0.3	8.3 + 0.2	-0.525 + 0.634	-0.486 + 0.952	-0.053 + 0.036	0.134 + 0.044	-0.026 + 0.027	0.041 + 0.012	0.022 + 0.026	-0.034 + 0.052	0.053 + 0.031
L24	Male	4	190	685	127.2 + 5.3	147 + 2.4	0.019 + 0.021	94.8 + 4.7	38.8 + 2.2	35.6 + 0.5	19.5 + 0.8	8 + 0.4	8 + 0.5	-1.701 + 1.248	-0.525 + 1.229	-0.028 + 0.016	0.17 + 0.052	-0.017 + 0.058	0.052 + 0.014	0.066 + 0.046	0.019 + 0.05	0.026 + 0.06
L25	Male	7	192	668	128.7 + 11.5	144.7 + 3.1	0.004 + 0.028	92.6 + 3.8	39.9 + 0.8	35.4 + 0.4	19.4 + 1.3	7.6 + 0.3	8.3 + 0.3	-1.545 + 0.68	-0.505 + 0.799	-0.043 + 0.021	0.146 + 0.041	0.011 + 0.019	0.047 + 0.012	0.056 + 0.07	-0.027 + 0.051	0.06 + 0.033
L26	Male	4	198	635	129.9 + 3.8	145.4 + 2.9	0.006 + 0.018	90.5 + 3.9	38.6 + 1.7	35.6 + 0.6	19.7 + 0.3	7.9 + 0.6	8.7 + 0.4	-1.812 + 1.476	0.4 + 0.83	-0.038 + 0.02	0.123 + 0.044	-0.023 + 0.043	0.054 + 0.017	0.073 + 0.016	0.011 + 0.059	0.099 + 0.043
L27	Male	3	226	320	122.8 + 4.1	146 + 3.6	0.019 + 0.02	91.7 + 5.8	39.3 + 0	34.6 + 0.6	20.6 + 1	7.7 + 0.1	8.2 + 0.2	-1.499 + 0.517	0.203 + 0.761	-0.034 + 0.024	0.135 + 0.066	-0.005 + 0	0.023 + 0.016	0.121 + 0.051	-0.02 + 0.003	0.046 + 0.022
L28	Male	15	226	632	128.6 + 8.7	145.8 + 3	0.011 + 0.014	91 + 5.6	37.8 + 1.1	35.3 + 0.5	19 + 0.5	7.6 + 0.6	8.2 + 0.3	-0.726 + 1.171	-0.318 + 0.547	-0.036 + 0.021	0.127 + 0.064	-0.043 + 0.028	0.043 + 0.015	0.039 + 0.028	-0.014 + 0.073	0.046 + 0.04
L29	Male	1	232	346	129.7 + nd	143.5 + nd	-0.005 + nd	90 + nd	38.3 + nd	35.9 + nd	19.7 + nd	7.4 + nd	8.1 + nd	-0.755 + nd	-0.713 + nd	-0.051 + nd	0.118 + nd	-0.031 + nd	0.06 + nd	0.074 + nd	-0.045 + nd	0.033 + nd
L30	Male	4	233	576	133.1 + 17.8	145 + 4.1	0.001 + 0.016	96.8 + 5.4	38.2 + 1	35.2 + 0.3	19.5 + 0.8	7.9 + 0.2	8.4 + 0.2	-1.535 + 0.523	0.089 + 0.348	-0.041 + 0.028	0.191 + 0.058	-0.033 + 0.024	0.04 + 0.008	0.067 + 0.044	0.008 + 0.023	0.065 + 0.019
L31	Male	4	253	255	121.9 + 5.7	143.1 + 1.1	0.003 + 0.008	90.5 + 5.8	38.4 + 1.1	35.1 + 0.9	19 + 1.2	7.9 + 0.2	8.2 + 0.4	-0.781 + 0.477	0.1 + 1.125	-0.054 + 0.008	0.122 + 0.068	-0.026 + 0.027	0.039 + 0.026	0.037 + 0.064	0.027 + 0.027	0.05 + 0.052
L32	Male	3	255	256	117.5 + 10.9	140.8 + 3.6	-0.004 + 0.018	98.3 + 4	36.2 + 1	34.5 + 0.4	18.9 + 1	8 + 0.3	8.1 + 0.1	-0.202 + 0.535	0.593 + 0.493	-0.07 + 0.025	0.208 + 0.042	-0.086 + 0.027	0.022 + 0.012	0.033 + 0.052	0.056 + 0.037	0.036 + 0.012
L33	Male	3	269	306	130.5 + 4.4	150 + 3	0.033 + 0.015	93.7 + 3.2	39.6 + 1.1	35.5 + 0.4	19.9 + 0.7	7.5 + 0.3	8.5 + 0.5	-2.315 + 0.68	-0.546 + 1.268	-0.007 + 0.02	0.158 + 0.036	0.003 + 0.028	0.051 + 0.01	0.084 + 0.036	-0.054 + 0.038	0.08 + 0.057
L34	Male	5	278	228	127.4 + 4.7	142.2 + 3.1	-0.01 + 0.019	99.4 + 3.6	38.8 + 1.5	35.6 + 0.8	20.2 + 1.2	7.7 + 0.3	8.5 + 0.2	-1.976 + 0.787	0.082 + 1.029	-0.06 + 0.021	0.219 + 0.036	-0.018 + 0.037	0.051 + 0.021	0.098 + 0.058	-0.019 + 0.052	0.083 + 0.025
L35	Male	4	279	229	112.4 + 7.2	139.7 + 3.5	-0.004 + 0.022	91.5 + 10.3	37 + 1.5	34.9 + 0.8	19.4 + 1.3	7.8 + 0.2	8.2 + 0.2	-0.023 + 1.179	0.454 + 0.655	-0.078 + 0.025	0.13 + 0.113	-0.065 + 0.04	0.032 + 0.023	0.056 + 0.068	0.021 + 0.025	0.042 + 0.023
L36	Male	5	282	759	122.3 + 4.4	141.8 + 3.8	-0.005 + 0.028	89.2 + 7.3	39.3 + 1.6	35.9 + 1.1	19.5 + 0.5	8.1 + 0.5	8 + 0.7	-1.232 + 0.629	-0.204 + 1.903	-0.063 + 0.027	0.106 + 0.084	-0.004 + 0.039	0.061 + 0.03	0.064 + 0.027	0.049 + 0.069	0.023 + 0.092
L37	Male	2	289	317	140.5 + 2	148.5 + 2.1	0.012 + 0.015	90.5 + 0.7	38.3 + 1.3	36.5 + 0.2	18.8 + 0.6	7.4 + 0.2	8.1 + 0.3	-1.159 + 0.49	-1.547 + 0.814	-0.017 + 0.014	0.123 + 0.008	-0.03 + 0.034	0.078 + 0.006	0.025 + 0.033	-0.05 + 0.044	0.029 + 0.032
L38	Male	3	297	325	130.8 + 9.9	151.3 + 1.5	0.04 + 0.004	98.7 + 8.1	38.5 + 0.1	35.9 + 1.6	20.2 + 1	7.8 + 0.3	8.2 + 0.1	-2.621 + 0.529	-0.768 + 1.322	0.001 + 0.01	0.21 + 0.083	-0.025 + 0.003	0.061 + 0.044	0.101 + 0.05	-0.03 + 0.048	0.05 + 0.015
L39	Male	2	298	506	123 + 5.1	148.5 + 2.1	0.034 + 0.006	95.5 + 3.5	37.6 + 0.1	35.5 + 0.2	18.8 + 1.1	7.6 + 0.6	8.3 + 0.4	-1.305 + 1.456	-0.61 + 1.278	-0.017 + 0.014	0.178 + 0.038	-0.047 + 0.002	0.05 + 0.005	0.028 + 0.057	-0.021 + 0.064	0.056 + 0.05
L40	Male	1	304	352	118.5 + nd	145.5 + nd	0.022 + nd	105 + nd	38 + nd	36.4 + nd	20.2 + nd	7.7 + nd	7.9 + nd	-2.182 + nd	-1.225 + nd	-0.037 + nd	0.276 + nd	-0.038 + nd	0.076 + nd	0.1 + nd	-0.027 + nd	0.012 + nd
L41	Male	5	306	487	120 + 10.7	139.8 + 3.5	-0.014 + 0.03	90.9 + 4.1	36.2 + 1.8	34.4 + 0.7	18.7 + 0.4	7.4 + 0.2	8.2 + 0.4	0.803 + 0.789	0.32 + 0.779	-0.077 + 0.024	0.127 + 0.046	-0.085 + 0.049	0.018 + 0.021	0.021 + 0.023	-0.007 + 0.032	0.039 + 0.047
L42	Male	1	314	546	129.7 + nd	145.5 + nd	0.007 + nd	100 + nd	39.3 + nd	35.9 + nd	18.7 + nd	8.8 + nd	8.6 + nd	-2.921 + nd	0.405 + nd	-0.037 + nd	0.226 + nd	-0.004 + nd	0.062 + nd	0.024 + nd	0.106 + nd	0.096 + nd
L43	Male	2	316	704	127.6 + 9.2	147.5 + 3.5	0.022 + 0.008	93.5 + 1.4	36.7 + 1.9	34.5 + 0.2	19.4 + 0.9	7.3 + 0.2	8.3 + 0.1	-0.432 + 1.16	-0.055 + 0.275	-0.024 + 0.024	0.157 + 0.015	-0.072 + 0.051	0.02 + 0.007	0.058 + 0.048	-0.05 + 0	0.053 + 0.011
L44	Male	2	318	428	123.3 + 1.9	147.5 + 0.7	0.028 + 0.007	94 + 2.1	37.2 + 0	34.5 + 1.2	19.1 + 0.2	7.9 + 0.2	8.3 + 0.1	-0.894 + 0.566	0.25 + 0.383	-0.024 + 0.005	0.162 + 0.023	-0.058 + 0	0.022 + 0.034	0.043 + 0.012	0.019 + 0.018	0.052 + 0.008
L45	Male	4	323	233	126.6 + 9.8	147.3 + 3.8	0.022 + 0.021	94 + 4.5	38.3 + 0.9	36.3 + 0.9	19 + 0.2	7.6 + 0.5	8.3 + 0.4	-1.54 + 1.551	-1.025 + 0.269	-0.026 + 0.026	0.161 + 0.049	-0.03 + 0.024	0.072 + 0.025	0.037 + 0.012	-0.031 + 0.054	0.051 + 0.054
L46	Male	1	337	354	111.9 + nd	142.5 + nd	0.014 + nd	85 + nd	37.5 + nd	35.6 + nd	17.4 + nd	8.4 + nd	8.2 + nd	-0.148 + nd	0.253 + nd	-0.058 + nd	0.059 + nd	-0.051 + nd	0.054 + nd	-0.049 + nd	0.113 + nd	0.047 + nd
L47	Male	2	337	535	126.6 + 3.2	145.5 + 4.9	0.011 + 0.025	98 + 11.3	37.1 + 1.5	35 + 0.1	19.9 + 0.4	8.1 + 0.2	8.2 + 0	-1.418 + 1.162	0.429 + 1.147	-0.038 + 0.034	0.201 + 0.119	-0.062 + 0.04	0.035 + 0.004	0.084 + 0.02	0.038 + 0.056	0.048 + 0.005
L48	Male	4	341	696	134 + 3.5	146 + 3.2	0.005 + 0.015	88.8 + 3.9	38.2 + 1.6	35 + 0.5	19.4 + 0.4	8.3 + 0.4	8.5 + 0.2	-1.493 + 0.939	0.947 + 0.695	-0.034 + 0.021	0.102 + 0.046	-0.033 + 0.041	0.035 + 0.016	0.058 + 0.023	0.069 + 0.043	0.086 + 0.026
L49	Male	1	369	662	124 + nd	150 + nd	0.041 + nd	90 + nd	39.4 + nd	34.5 + nd	19.6 + nd	7.5 + nd	7.9 + nd	-1.101 + nd	-0.672 + nd	-0.007 + nd	0.118 + nd	-0.001 + nd	0.021 + nd	0.068 + nd	-0.035 + nd	0.013 + nd
L50	Male	8	370	476	126.7 + 8	147.1 + 2.6	0.021 + 0.01	93.1 + 3.6	38.1 + 1.4	35.5 + 1	19.1 + 0.6	7.3 + 0.3	8 + 0.3	-0.806 + 0.89	-1.078 + 0.883	-0.027 + 0.018	0.152 + 0.041	-0.035 + 0.038	0.049 + 0.028	0.043 + 0.029	-0.057 + 0.039	0.023 + 0.043
L51	Male	2	371	775	115.4 + 21.2	138.5 + 10.6	-0.016 + 0.036	88.5 + 9.2	37.4 + 0.1	35.7 + 0.9	17.6 + 0.8	7.3 + 0.4	7.7 + 0.9	1.169 + 3.163	-1.373 + 0.352	-0.088 + 0.076	0.098 + 0.107	-0.053 + 0.004	0.057 + 0.027	-0.039 + 0.046	-0.025 + 0.006	-0.024 + 0.118
L52	Male	2	400	761	123.9 + 19.2	145 + 7.1	0.012 + 0.016	93.5 + 2.1	37.8 + 1.2	35.1 + 0.1	18.5 + 1.6	7.9 + 0	8.2 + 0.1	-0.745 + 1.551	-0.159 + 0.333	-0.041 + 0.048	0.157 + 0.023	-0.041 + 0.031	0.037 + 0.002	0.008 + 0.086	0.027 + 0.027	0.045 + 0.014
L53	Male	0	404
L54	Male	3	405	819	127.5 + 11.7	144.7 + 4.5	0.005 + 0.02	90 + 4	40.2 + 0.7	35.4 + 0.2	20.5 + 1.2	8.2 + 0.4	8.6 + 0.1	-2.436 + 0.593	0.659 + 0.577	-0.043 + 0.031	0.117 + 0.046	0.019 + 0.018	0.047 + 0.005	0.116 + 0.061	0.034 + 0.062	0.089 + 0.016
L55	Male	1	443	68	123.6 + nd	147 + nd	0.024 + nd	87 + nd	38.7 + nd	34.9 + nd	20.8 + nd	7.6 + nd	8 + nd	-1.119 + nd	0.029 + nd	-0.027 + nd	0.083 + nd	-0.02 + nd	0.031 + nd	0.131 + nd	-0.024 + nd	0.025 + nd
L56	Male	3	472	65	127 + 13.9	143.6 + 1.1	0 + 0.019	96.7 + 2	36.1 + 3.5	35.2 + 1.4	19.1 + 0.5	8.2 + 0.2	8.4 + 0.4	-1.029 + 1.545	0.839 + 0.977	-0.051 + 0.008	0.191 + 0.021	-0.092 + 0.096	0.041 + 0.039	0.044 + 0.029	0.07 + 0.028	0.074 + 0.047
L57	Male	1	479	98	118.1 + nd	145 + nd	0.02 + nd	90 + nd	39.5 + nd	35.6 + nd	18.7 + nd	8.3 + nd	8.5 + nd	-1.724 + nd	0.15 + nd	-0.041 + nd	0.118 + nd	0 + nd	0.053 + nd	0.022 + nd	0.06 + nd	0.08 + nd
L58	Male	12	497	11	128.4 + 12.9	141.4 + 3.9	-0.015 + 0.022	95.1 + 3.6	37.9 + 1.2	35.7 + 1.5	18.4 + 0.9	8 + 0.4	8.3 + 0.4	-0.885 + 1.293	-0.137 + 1.302	-0.066 + 0.027	0.173 + 0.039	-0.04 + 0.032	0.054 + 0.042	0.007 + 0.051	0.035 + 0.056	0.058 + 0.046
